# Supplementary material for: Palladium Supported on Porous Organic Polymer as Heterogeneous and Recyclable Catalyst for Cross Coupling Reaction
Source: Molecules. 2022 Jul 26;27(15):4777. doi: 10.3390/molecules27154777 (PMC9332046; doi:10.3390/molecules27154777)
Supplement: Supplementary file 1 [file molecules-27-04777-s001.zip]

Archive with 1 entries (1 files):
- molecules-1828337-supplementary.pdf
